# Supplementary material for: miR-378 associated with proliferation, migration and apoptosis properties in A549 cells and targeted NPNT in COPD
Source: PeerJ. 2022 Sep 15;10:e14062. doi: 10.7717/peerj.14062 (PMC9482771; doi:10.7717/peerj.14062)
Supplement: Supplemental Information 1 [file peerj-10-14062-s001.xlsx]

## Sheet: Sheet1
Supplementary Table. Target Genes
miRDB	TargetScan	miRTarBase	PicTar	Merge Together
NR2C2	TMED7-TICAM2	SUFU	NEBL	NR2C2
KIAA1522	PDIA4	TUSC2	SUFU	KIAA1522
TMEM245	IMPG1	VEGFA	APLN	TMEM245
SLC7A6	SDAD1	NPNT	PEX5	SLC7A6
MPP3	GOLT1A	GALNT7	ESRRG	MPP3
RAB10	FAM179B	MYC	MARVELD1	RAB10
SERINC1	TSPAN17	TOB2	COAS2	SERINC1
NKX3-1	PAG1	MSC	LBR	NKX3-1
FLT1	RSPH4A	CYP19A1	PYM	FLT1
ELAC1	CD226	GRB2	FLJ12505	ELAC1
VPS53	KIAA1429	VPS37B	CDC25A	VPS53
GPR156	BMP2	DDX39A	BTEB1	GPR156
PHC3	HNRNPA1	C3orf38	ETV6	PHC3
AK7	SBDS	GMEB2	RAD51C	AK7
SHE	EIF4G3	DCLRE1B	C7orf11	SHE
NPAS4	KIAA1522	LAMP1	NF1	NPAS4
GOLT1A	VANGL1	CMTM6	FLJ33814	GOLT1A
ZFP36L2	IL6ST	ZBTB14	YBX2	ZFP36L2
SULF1	MED19	CHAMP1	VIM	SULF1
CYP7B1	ARL10	IGF2BP1	LOXL3	CYP7B1
OTUB2	METTL4	SREBF1	ITSN2	OTUB2
CCSER2	MROH8	TRAF1	LOC115509	CCSER2
ATXN7L3B	IRG1	B4GALNT3	TUSC2	ATXN7L3B
TBC1D16	RIMS4	KLF10	SRGAP3	TBC1D16
CCNI2	ZFPM2	ZNF100	SLC7A1	CCNI2
PLCXD2	DCX	EEF1B2	GNAQ	PLCXD2
CDC40	ZFP36L2	USMG5	NDEL1	CDC40
CD226	SGCZ	ALDOB	SAP30L	CD226
ZFPM2	CHIT1	TRAFD1	RANBP9	ZFPM2
PTGES3	RAB10	BRWD3	C18orf34	PTGES3
C16orf72	NEUROD1	RBAK	RAB11FIP4	C16orf72
EIF4G3	PTPRT	TMEM199	PTPN4	EIF4G3
PROK2	PEF1	DHX15	TOM1L2	PROK2
RNF168	TMEM245	TCP1	REPS1	RNF168
WDR64	ALS2	SLC25A2	PPIA	WDR64
FAM178A	TOB2	KIAA1468	PGR	FAM178A
TMEM86A	HDDC2	AGO1	ZWINT	TMEM86A
DNAJC6	KDSR	ZNF239	LRP12	DNAJC6
WDFY3	ATG12	NDE1	DDEF1	WDFY3
JADE3	MAPK1	ID2	NCOR1	JADE3
SMOC1	DACT1	CASC3	PVRL2	SMOC1
FOXQ1	KIF2A	ZNF473	KLHDC3	FOXQ1
RP1L1	PAPD5	NDFIP2	RIN2	RP1L1
NCAPG	PHF7	CPNE1	MGC3123	NCAPG
PDIA4	NPAS4	ERRFI1	KIAA0296	PDIA4
TRIM44	DKFZP779J2370	TRA2B	KIAA0773	TRIM44
RBMS3	VAT1L	HIST1H3H	C10orf46	RBMS3
CHAMP1	RBMS1	TXNIP	CAMKK2	CHAMP1
GPNMB	UCK1	KDM5C	EFG1	GPNMB
GNA13	PER2	ZNHIT3	MDS010	GNA13
CNTD2	CDC20B	BPTF	TPD52L2	CNTD2
NT5E	CAMKK2	CPSF7	GPR23	NT5E
SLC38A1	SAMD1	EDARADD	ZFPM2	SLC38A1
CD300LG	SCAMP2	CHCHD4	MGC29814	CD300LG
PAPOLA	FOXG1	DCTN4	CRB3	PAPOLA
PAPPA	GRSF1	KREMEN1	MAP3K11	PAPPA
SSPN	RIT1	GOLGA8B	GDF6	SSPN
RSPH4A	KCND1	ENO1	MMP14	RSPH4A
MARCHF1	CREBRF	NDFIP1	YTHDF2	MARCHF1
LOC102724908	IPO9	FNDC3B	TSGA14	LOC102724908
CSNK1G2	KIAA1875	DYRK2	C14orf31	CSNK1G2
SLC2A1	RNF144B	HIC2	KBTBD4	SLC2A1
IQSEC2	C11orf44	MXD4	DSTN	IQSEC2
SKP2	PIWIL2	UBA52	KPNA1	SKP2
PLEKHA8	SERINC1	HIST1H2BD	MAPK10	PLEKHA8
AGK	GRB2	CYB5R3	FGF5	AGK
HM13	TRAF3	PCCB	B3GALT1	HM13
FAM60A	BCL2L2	ACTB	FBXL10	FAM60A
DYNC1LI2	HSPA12A	KLF14	CACNA1E	DYNC1LI2
GTF2A1L	DYRK1A	TSEN2	EYA3	GTF2A1L
IGF1R	LENG9	HSPA1B	CRB1	IGF1R
C4orf46	ZDHHC9	CPT2	SON	C4orf46
PLCB1	ZNF514	NLGN2	PRR3	PLCB1
STON1-GTF2A1L	SKP2	MLX	KCNH5	STON1-GTF2A1L
PRR23C	SUFU	SOD1	MYOG	PRR23C
ARL8B	H3F3B	PNISR	KCNMB2	ARL8B
SRGAP2	CRLF3	PHACTR2	HSPC132	SRGAP2
USP6NL	SOX7	ASB16-AS1	HT014	USP6NL
HSPA12A	ADD2	SEC31A	KIAA1598	HSPA12A
ZKSCAN1	GSTM4	TTC28	TAB3	ZKSCAN1
KIF2A	CSNK1G2	PML	NEUROG2	KIF2A
TRIM62	PRIM2	CCND2	ABR	TRIM62
C11orf49	SFT2D3	PTMA	ARFGEF1	C11orf49
ZHX1	KPNA6	ECH1	OTP	ZHX1
GRIK3	UBQLN4	AGK	SMAP-1	GRIK3
TWF1	LAS1L	STARD7	DTNA	TWF1
KCNIP2	ST5	ACSL4	ENSA	KCNIP2
TLK2	TFCP2L1	E2F5	RAB15	TLK2
TRAF3	ALPK3	DVL1	SH3GL2	TRAF3
SLC20A2	TLK2	PSMA3	MLR2	SLC20A2
KRT74	CTDP1	EIF4H	DTX1	KRT74
AFF1	CSRNP3	ACAP2	CHES1	AFF1
H3F3B	DYNC1LI2	OCRL	RFP2	H3F3B
DMXL2	RAB15	MRPL37	MGC15606	DMXL2
TACC1	WDR37	FOXC1	PCANAP6	TACC1
CD274	NSFL1C	TIGD1	FBXO33	CD274
SCML1	IGF1R	CSTF3	MITF	SCML1
ELK4	NFRKB	FOXRED2	BCL2L2	ELK4
PEF1	PAPOLG	NME4	H3F3B	PEF1
FCGR1A	PAX8	PTBP1	WHSC1	FCGR1A
BEND4	CALN1	KPNA6	CBX1	BEND4
RPL15	RBMS3	SLC22A23	STS-1	RPL15
TMCC3	SIX5	OXSR1	GPR51	TMCC3
MAPK1	YY1	RTN3	GABPA	MAPK1
GALNT6	SRSF10	KLHL15	GPRC5B	GALNT6
RBM12	PITPNA	HSP90AA1	KIAA1212	RBM12
CD3G	ZKSCAN1	BYSL	FLJ11011	CD3G
CREBRF	CADM4	VPS13C	SLC11A2	CREBRF
SOCS2	COQ10B	BLOC1S3	PLXNA1	SOCS2
PI15	FCRLB	RPS7	NRP1	PI15
MBL2	UBE2W	NOLC1	ATP2B2	MBL2
PTK2B	DCAF12	YWHAZ	RNF144	PTK2B
FCGR1B	CUEDC1	MLF1	DOCK3	FCGR1B
UHRF1	FKBP5	STXBP1	SIAT8D	UHRF1
JADE2	PDIK1L	STXBP3	SORT1	JADE2
RBBP9	FBXL20	WNK1	GlcNAc	RBBP9
PRR20B	SLC38A1	FLNA		PRR20B
PRR20E	PHF15	FAM118A		PRR20E
PRR20C	CD3G	RABEP2		PRR20C
ENSA	WBP2	RNPS1		ENSA
C2orf88	VAT1	LDHA		C2orf88
PRR20D	NUP155	CEP164		PRR20D
GZMB	MEF2D	PPARGC1A		GZMB
PRR20A	RTN2	SART3		PRR20A
CRLS1	DDI2	NT5DC3		CRLS1
ATG2B	SLC30A8	TALDO1		ATG2B
WNT10A	FOSL2	SYDE2		WNT10A
SRSF3	DCBLD2	AKAP8L		SRSF3
STX11	SYT12	COX1		STX11
DAZAP2	SOBP	SLC16A9		DAZAP2
SOST	C16orf72	HNRNPDL		SOST
CPD	IGF1	CHD2		CPD
RCC2	DSCAM	ETNK1		RCC2
WDR31	ANKRD52	AARS2		WDR31
KDSR	AAK1	UBR4		KDSR
AQP8	FRMPD4	ARC		AQP8
BAALC	PDE1B	BRAF		BAALC
REST	AP1AR	TESMIN		REST
ZNF260	ZNF335	C1QBP		ZNF260
DMRT1	KIF26B	BRIP1		DMRT1
NT5DC1	RASGRF1	TCAF1		NT5DC1
ADAMDEC1	TLR8	SDF4		ADAMDEC1
SPEG	C6orf89	EIF3D		SPEG
TMEM130	RCC2	YEATS2		TMEM130
CNTN5	CDCA7L	MYO1B		CNTN5
SBDS	QSER1	IGSF3		SBDS
RNF150	SHANK3	CACTIN		RNF150
RPS6KA2	C1orf21	GDE1		RPS6KA2
GRB2	MARCHF6	CHTF18		GRB2
E2F2	IL1RAPL1	IMPDH2		E2F2
CAMSAP3	SCN5A	ZNF485		CAMSAP3
TRPV4	CDC42BPA	TPR		TRPV4
ARID5B	REST	ING3		ARID5B
RAB11A	MKL2	PRMT1		RAB11A
PRKG2	PDPK1	DNAJC14		PRKG2
ZNF595	AGO1	CYB561A3		ZNF595
GPM6B	GNAT1	MOGS		GPM6B
NDFIP2	CSNK1G1	BAG6		NDFIP2
GIPC3	FAHD2A	AP4B1		GIPC3
HOXD8	SAMD8	ACTN4		HOXD8
NR3C1	DUSP8	RAP2B		NR3C1
ALDH3A2	CBL	EIF4A1		ALDH3A2
GLS	TOLLIP	ZNF646		GLS
PLAGL2	BMP8B	SET		PLAGL2
CELSR3	MOCS1	IQSEC1		CELSR3
KIAA1432	OTUB2	KXD1		KIAA1432
CNTN2	PLAGL2	POLR2F		CNTN2
METTL4	LDLRAD2	CMTR2		METTL4
NMNAT1	AP4B1	PTOV1		NMNAT1
UBN2	ABI2	PSMD3		UBN2
VGLL3	TRABD2B	ASXL2		VGLL3
MPLKIP	TAF1	FYCO1		MPLKIP
CEACAM1	NUFIP2	YWHAB		CEACAM1
TRERF1	BMP8A	DDX17		TRERF1
CAMKK2	SOX6	KDM8		CAMKK2
BNC1	GRIK3	ANO4		BNC1
DOCK11	NOVA2	CDK6		DOCK11
SLC7A11	CBX5	NODAL		SLC7A11
TRIB2	MNAT1	VIM		TRIB2
PLXNA2	ZNF507	MTDH		PLXNA2
TXNDC17	FAM83F	TTPAL		TXNDC17
VANGL1	FANCA	NCOA3		VANGL1
TUBGCP4	TBX6	TNRC6B		TUBGCP4
BICD2	SAR1A	PIGO		BICD2
FTSJ1	NFKBIA	IGF1R		FTSJ1
BCL11B	UMPS	TNRC6C		BCL11B
ZNF75A	XPO5	MTRNR2L1		ZNF75A
SLC25A26	KSR1	ENTPD4		SLC25A26
NDUFA4	SLC2A3	UBN2		NDUFA4
KBTBD4	LNPEP	KSR1		KBTBD4
YEATS2	RAB11A	MAPK1		YEATS2
ENPP6	SARM1	NDRG1		ENPP6
MTDH	MAP2K6	P2RX7		MTDH
PARP8	GFPT1	SMYD1		PARP8
SOX12	MED12L	POFUT1		SOX12
LATS2	MAPK1IP1L	ASTN1		LATS2
WASHC4	TMCO1	FPR2		WASHC4
ACSL6	SLC2A14	IHH		ACSL6
HOOK3	PSD3	CLCN6		HOOK3
CCDC117	NXPE3	VAV3		CCDC117
ASXL2	PTRH2	MRI1		ASXL2
TNRC6B	FZD5	ZNF609		TNRC6B
TMEM154	PTCHD1	TMEM91		TMEM154
ERCC6L2	WWC2	SERPINH1		ERCC6L2
ETS1	C15orf61	REST		ETS1
GRIA4	PEX2	PPP1R15B		GRIA4
PELI1	TCF23	PLXND1		PELI1
HOXB2	IQSEC2	PLD5		HOXB2
MTCP1	ACP6	LCLAT1		MTCP1
GABRA5	ZBTB20	BBC3		GABRA5
HDX	ZNF652	FOXQ1		HDX
ZNF781	C1orf210	UBBP4		ZNF781
PDE1C	ATG2A	TMEM59		PDE1C
PCBP2		IGF2BP3		PCBP2
ADGRB3		KCNJ6		ADGRB3
PIAS4		TRIM25		PIAS4
TMOD2		GRK6		TMOD2
PIP4P2		SYNGR1		PIP4P2
IPMK		UBA5		IPMK
TECTB		TLN2		TECTB
ANO3		BCL11B		ANO3
SHC3		LRIG2		SHC3
MEOX2		TOMM5		MEOX2
GAS7		VAMP4		GAS7
NFAT5		PRDX3		NFAT5
APPBP2		MTRNR2L4		APPBP2
UNC5D		CSTF1		UNC5D
CCDC88A		ZNF264		CCDC88A
MRPS2		PRRX1		MRPS2
ANKRD46		MTRNR2L7		ANKRD46
NPC1		SSTR2		NPC1
SLC39A6		CLEC4E		SLC39A6
APOO		YOD1		APOO
ZZEF1		TXNL1		ZZEF1
CHFR		PRKD2		CHFR
LSM11		SPA17		LSM11
DGCR8		C10orf105		DGCR8
STK4		ARL8B		STK4
LYN		B3GALT5		LYN
NR4A3		AGTR2		NR4A3
RAG1		CYP20A1		RAG1
ITPRID1		ARGFX		ITPRID1
C11orf54		MRM3		C11orf54
RELN		CCDC140		RELN
PTK2		TXK		PTK2
ZNF451		FHDC1		ZNF451
USP15		HAUS3		USP15
NME6		ZMAT3		NME6
AKAP17A		WNT10A		AKAP17A
CTBP2		TRIM71		CTBP2
KIAA1324L		TMEM86A		KIAA1324L
GALNTL6		NLN		GALNTL6
LNX1		LEFTY1		LNX1
CYB5R4		ESYT2		CYB5R4
VANGL2		DSN1		VANGL2
LRRTM1		SRSF9		LRRTM1
CNPY1		G3BP1		CNPY1
TMEM251		PLIN5		TMEM251
UBR3		AKT1		UBR3
ROBO2		LAMTOR3		ROBO2
FEN1		GABPA		FEN1
B3GALNT1		ABRACL		B3GALNT1
NFYA		ANG		NFYA
ZNF84		F2		ZNF84
MLEC		PPP1R1A		MLEC
TSPAN9		SSPN		TSPAN9
ARPC5		SPATA5		ARPC5
ACTL6A		RNF41		ACTL6A
SOX6		RAP1B		SOX6
TOM1L2		PHLPP2		TOM1L2
LIMD1		KLF13		LIMD1
TRDMT1		GATA6		TRDMT1
MICOS10		ENPP4		MICOS10
SECISBP2L		YTHDF1		SECISBP2L
CREB1		WTAP		CREB1
BCLAF3		SP1		BCLAF3
FLG2		FEN1		FLG2
CCNY		ACVR2A		CCNY
CACNA1E		IMPG1		CACNA1E
EML1		CACNG8		EML1
TNFSF14		DNAJC10		TNFSF14
SLC33A1		PAPLN		SLC33A1
ARHGEF39		PYGB		ARHGEF39
ARL15		RPL18A		ARL15
FAM53B		DMRT2		FAM53B
PDE4D		RAD54L2		PDE4D
LIMS1		MYBPC1		LIMS1
CLCF1		KLK2		CLCF1
KPNA1		GP2		KPNA1
SH2D4B		MICALL1		SH2D4B
AMIGO1		GALNT6		AMIGO1
KCNH5		RPS6		KCNH5
TRIAP1		BORCS5		TRIAP1
SLC24A2		NOA1		SLC24A2
TOMM40L		CCDC158		TOMM40L
UHRF1BP1		SORD		UHRF1BP1
NDEL1		FUT11		NDEL1
FGFR1OP2		FAM46C		FGFR1OP2
PGR		GOSR2		PGR
YTHDF2		RUSC2		YTHDF2
SAP30L		METTL27		SAP30L
RAB11FIP2		ZBTB43		RAB11FIP2
PPM1E		TSPYL1		PPM1E
ZNF618		PIP4P2		ZNF618
SMKR1		POU2F3		SMKR1
SP100		NME6		SP100
UBE3A		BDP1		UBE3A
OTUD3		ZCCHC8		OTUD3
TGFBR2		ZNF84		TGFBR2
CCDC68		NXPE2		CCDC68
KLF9		ZNF517		KLF9
FGR		IL23R		FGR
GATA6		WDR31		GATA6
PANK4		CACNB2		PANK4
ZNF599		C2orf72		ZNF599
PCDH17		TMEM154		PCDH17
IGF2R		ALDOA		IGF2R
ATP2B2		NXPE1		ATP2B2
STAC2		HACD4		STAC2
TMX1		ZNF37A		TMX1
ANKRD12		NDUFV3		ANKRD12
ZNF550		USP1		ZNF550
CAMSAP2		STK25		CAMSAP2
STAMBP		IDE		STAMBP
HOMER2		LGALS8		HOMER2
ABI2		GATAD1		ABI2
SMG6		ZNF573		SMG6
FIGN		UQCRB		FIGN
CDCA7L		HCAR1		CDCA7L
YWHAB		ITGAL		YWHAB
AMMECR1L		CMBL		AMMECR1L
NSD3		PIGG		NSD3
MCC		ZNF430		MCC
ABRACL		CWC25		ABRACL
CSRP1		SLC4A1		CSRP1
CDK1		HSPE1-MOB4		CDK1
E2F7		ZNF584		E2F7
ZNF805		ZNF43		ZNF805
SLC35A2		FGFR1OP2		SLC35A2
GABRA3		ZNF724		GABRA3
TCF4		ARIH2OS		TCF4
GLT8D1		LRRC27		GLT8D1
KLF6		DLEU1		KLF6
EFCAB1		SLC28A1		EFCAB1
PHETA2		ZNF576		PHETA2
TUSC2		SWSAP1		TUSC2
CD28		RTN2		CD28
ADAM20		MOB4		ADAM20
SAMD4B		ZNF207		SAMD4B
TMEM121		TMEM132B		TMEM121
PTGER3		TIAL1		PTGER3
ESYT2		PLSCR1		ESYT2
RCE1		MANEAL		RCE1
TTC26		DDX19B		TTC26
CASP7		ATCAY		CASP7
FOXP1		RAD51		FOXP1
PPP1R12B		FBXL20		PPP1R12B
AMT		CCR4		AMT
TIGAR		UGT8		TIGAR
ZNF578		PIK3C2A		ZNF578
BACH2		OPA3		BACH2
VCL		TTC31		VCL
CACUL1		YPEL1		CACUL1
CRELD1		TIMM8A		CRELD1
IL6ST		CLUAP1		IL6ST
RAD51C		CYB5D1		RAD51C
FZD3		SELPLG		FZD3
DNAJB5		BCLAF3		DNAJB5
FBN3		MEAF6		FBN3
VHL		FAM9B		VHL
IBSP		CHST6		IBSP
SND1		ZNF431		SND1
AGFG1		ADAT1		AGFG1
ENAH		ZNF439		ENAH
MINDY2		TNFRSF13C		MINDY2
DIXDC1		IVD		DIXDC1
SLC32A1		IRF1		SLC32A1
SP1		KCNN1		SP1
KCNJ13		ZBTB8B		KCNJ13
CARF		TAOK1		CARF
GRAMD2B		RNF11		GRAMD2B
TRAPPC13		PRR11		TRAPPC13
DHX40		AGO3		DHX40
NRG1		ADO		NRG1
WNT5B		AAK1		WNT5B
ILDR1		CYLD		ILDR1
FYN		ZNF785		FYN
CLINT1		STARD5		CLINT1
RBBP5		SLC1A5		RBBP5
RLIM		SLC15A2		RLIM
SOCS4		TRAPPC2		SOCS4
LDLRAD2		ERVMER34-1		LDLRAD2
MECP2		ICA1L		MECP2
PLCH1		ZNF321P		PLCH1
ABHD15		HES2		ABHD15
GK5		ADK		GK5
MYSM1		POLR3A		MYSM1
ATP2C1		MGST3		ATP2C1
KRTAP10-11		FLVCR1		KRTAP10-11
HCK		PIGP		HCK
ZNF281		MUC4		ZNF281
NR6A1		ZNF621		NR6A1
USP33		NCR3LG1		USP33
RNF41		CYP2U1		RNF41
HTR7		WDR5B		HTR7
CDPF1		RGS5		CDPF1
MGA		TRMT10C		MGA
ZNF384		MYOZ3		ZNF384
CCND2		WDR92		CCND2
MARS2		FGF19		MARS2
TMPRSS11B		MARVELD1		TMPRSS11B
CYP20A1		KCNMB1		CYP20A1
EIF2B2		PSMC1		EIF2B2
GABPA		ACTR2		GABPA
SLC35B4		TERF2		SLC35B4
SKIL		UFM1		SKIL
DENND1B		YIPF4		DENND1B
USB1		APOH		USB1
SENP1		ZNF699		SENP1
MBNL3		TMOD3		MBNL3
RALB		TMEM181		RALB
RAB30		TIMM10		RAB30
ADGRG2		THBS2		ADGRG2
NR2C1		TGFB2		NR2C1
DGKH		SMURF2		DGKH
ZRANB1		SGK3		ZRANB1
CHM		RANBP2		CHM
NUAK1		PRKAR2A		NUAK1
POMGNT1		PHLDA3		POMGNT1
HAPLN4		PHAX		HAPLN4
EMC3		PCBD2		EMC3
SMYD4		PALM2-AKAP2		SMYD4
NCAM1		PAG1		NCAM1
DGKE		ONECUT1		DGKE
MPPED1		NDST1		MPPED1
MEF2A		MYRF		MEF2A
CNTN1		ITPRIPL2		CNTN1
HLA-DPB1		HSPA4L		HLA-DPB1
VAMP4		HOOK3		VAMP4
SLC38A5		HM13		SLC38A5
NEBL		RIPOR2		NEBL
POLH		DHTKD1		POLH
RIN2		DBT		RIN2
LRCH1		CENPBD1		LRCH1
KCND2		C8orf44-SGK3		KCND2
NKD1		AREL1		NKD1
BMP2		AKAP2		BMP2
CAPRIN1		ATM		CAPRIN1
FRMD5		PRPSAP1		FRMD5
POU3F2		FAHD1		POU3F2
TMEM132C		LACTB		TMEM132C
SLC12A2		MEI1		SLC12A2
ABCC9		SPIRE2		ABCC9
OR12D3		ORAI2		OR12D3
ZNF557		ANKRD62		ZNF557
NCOA3		CYB5A		NCOA3
DPP4		EIF2B2		DPP4
SIX4		PAICS		SIX4
TNRC6C		ELK1		TNRC6C
RAB6D		ZFP14		RAB6D
RAB6C		TIAF1		RAB6C
UQCRB		SH3D19		UQCRB
ABCC5		SBNO1		ABCC5
GTF3C4		PAOX		GTF3C4
NTNG1		OTOG		NTNG1
PLS3		OSTF1		PLS3
TRIQK		MYO18A		TRIQK
OGFRL1		GTPBP10		OGFRL1
DCHS2		EXOSC2		DCHS2
PIEZO2		DNAJB5		PIEZO2
DFFA		ZNF101		DFFA
MBTD1		GAN		MBTD1
SGTB		STOML1		SGTB
KLHL36		MELK		KLHL36
QSER1		LRPAP1		QSER1
PML		FBXL2		PML
LMO3		RPP14		LMO3
TUSC3		CHCHD5		TUSC3
TMEM241		RBBP4		TMEM241
CREG1		EMP2		CREG1
DHX35		DCUN1D2		DHX35
C17orf77		KIF1C		C17orf77
ATAD1		NPHP1		ATAD1
ZXDC		CYTIP		ZXDC
LAD1		LIPG		LAD1
MMP16		ABL2		MMP16
ATP2B1		MTRNR2L5		ATP2B1
GNAQ		RABGAP1L		GNAQ
ZNF264		C20orf144		ZNF264
C16orf87		WISP3		C16orf87
GPR155		GBP4		GPR155
KDELC2		SLC35F6		KDELC2
KIF20A		KIR3DX1		KIF20A
CA3		ABHD15		CA3
FAM107B		SHE		FAM107B
MIER2		C9orf3		MIER2
CC2D1B		TMOD2		CC2D1B
LRRC28		RTL10		LRRC28
SLX4IP		FXN		SLX4IP
DCAF4L2		RRAD		DCAF4L2
XK		WNT7B		XK
STC1		DEGS1		STC1
PHLDA3		CYCS		PHLDA3
TOP1		KCNN3		TOP1
PEAK1		NUP62		PEAK1
NIPSNAP2		SLC35E3		NIPSNAP2
MKNK1		TIRAP		MKNK1
ESCO2		GINM1		ESCO2
ETV6		TRIM72		ETV6
LOXL4		HIF1AN		LOXL4
GPRASP1		NUBPL		GPRASP1
RUFY3		RPL37		RUFY3
ZNF440		SLC35F5		ZNF440
PPP1R9A		FAM126B		PPP1R9A
TMEM161B		TIMM50		TMEM161B
ATPAF1		PARP2		ATPAF1
TOB2		NWD1		TOB2
MAPK8		SEC24D		MAPK8
ZSCAN25		IRGQ		ZSCAN25
PLOD2		LAIR1		PLOD2
TWIST2		SGTB		TWIST2
CEP83		SNX2		CEP83
STRN		NPHS1		STRN
WIPF3		TTC4		WIPF3
PDS5B		ENSA		PDS5B
IQCB1		KLHDC8A		IQCB1
GTF2H1		S1PR3		GTF2H1
SPECC1L		HFE		SPECC1L
GNG12		ZNF708		GNG12
TMUB2		ZNF34		TMUB2
ADAT1		VMAC		ADAT1
NPR3		MFSD11		NPR3
LGI2		ZNF786		LGI2
TUB		C15orf40		TUB
CXorf21		ARPC2		CXorf21
CTSB		PDLIM3		CTSB
FER		TM4SF5		FER
AMBN		TRIM65		AMBN
NRN1		HAUS2		NRN1
RBM18		MRPS10		RBM18
FAM234B		ZNF519		FAM234B
SUV39H2		EIF2A		SUV39H2
LIPG		FBLIM1		LIPG
GIMAP8		XIAP		GIMAP8
WDR7		ANKRD36		WDR7
CSRNP3		CDK4		CSRNP3
MCFD2		PPP1R3B		MCFD2
TTL		TRIP11		TTL
TMED9		SRCAP		TMED9
CNOT7		HRH4		CNOT7
B4GALNT1		PDE6A		B4GALNT1
FAXC		XPOT		FAXC
SUFU		MYADM		SUFU
GSE1		FFAR4		GSE1
ZNF441		MAN2A2		ZNF441
PYCR1		LRRD1		PYCR1
FAM227A		POLM		FAM227A
TIPARP		ISG20L2		TIPARP
ULK2		TIMM29		ULK2
SLC25A35		HILPDA		SLC25A35
SPTBN1		MMAB		SPTBN1
PANO1		RPL24		PANO1
TMEM106C		TLR6		TMEM106C
ALG9		APOBEC3A		ALG9
INO80D		MCTS1		INO80D
KIAA1958		RUNDC1		KIAA1958
TINF2		CD96		TINF2
PLIN3		ARHGEF39		PLIN3
TMEM70		CCDC30		TMEM70
RCOR1		ZNF554		RCOR1
CSMD1		WDR12		CSMD1
ARAP1		SAR1A		ARAP1
SERPINE1		TMEM120B		SERPINE1
AP1B1		P4HB		AP1B1
ZNF704		PTPDC1		ZNF704
PPP4R3B		NUP155		PPP4R3B
PNPT1		ENAH		PNPT1
GATAD2A		NAA30		GATAD2A
VAMP7		LARS		VAMP7
USP13		OSCAR		USP13
C3orf18		LGSN		C3orf18
DLX3		ACACA		DLX3
HPGD		BACE2		HPGD
DNAJC27		WDR91		DNAJC27
ZNF862		TRAT1		ZNF862
UBE2W		COX6B1		UBE2W
BMPR2		SSR2		BMPR2
MYT1		RFWD3		MYT1
WIPF1		KLHL7		WIPF1
SCN8A		GPR156		SCN8A
PBX1		ABHD18		PBX1
RHO		ZSCAN2		RHO
LOX		F2R		LOX
OPN5		STAC2		OPN5
NDST3		HAS2		NDST3
OSBPL8		LIAS		OSBPL8
FCHO2		SEPT4		FCHO2
FOXN3		GPSM2		FOXN3
FRZB		QRFPR		FRZB
CRAMP1		ZNF669		CRAMP1
GPR1		PPARGC1B		GPR1
ZSCAN23		ZBTB34		ZSCAN23
CBX2		RCC2		CBX2
RPS6KA3		FSTL3		RPS6KA3
CELF2		GTF2H5		CELF2
TRPV5		ZNF154		TRPV5
TET1		DCP2		TET1
SMCO1		SCAMP2		SMCO1
TMEM217		DHODH		TMEM217
C6orf89		MPPED1		C6orf89
TAF1		LCE1A		TAF1
PAN3		DCTPP1		PAN3
ZNF449		LSM10		ZNF449
FBXL3		CLMN		FBXL3
PDPN		ITPKB		PDPN
UGT3A1		STX6		UGT3A1
CACNB2		SLC39A11		CACNB2
FMN1		C19orf47		FMN1
PLEKHM1		UEVLD		PLEKHM1
TTC28		STUM		TTC28
PPP1R3B		C17orf102		PPP1R3B
SIM1		WDR33		SIM1
OLFM3		SIGLEC8		OLFM3
SMIM14		LMTK2		SMIM14
CACNA1C		NCKAP1L		CACNA1C
ISCU		MAPK8IP3		ISCU
HIP1		HIPK3		HIP1
GJC1		PGR		GJC1
CGNL1		GLI3		CGNL1
PLXNA4		NKX3-1		PLXNA4
NLRC5		Gzmb		NLRC5
SLC2A12		GOLT1A		SLC2A12
CXorf38		RUNX1		CXorf38
SLC14A1		LMNB2		SLC14A1
ZNF691		YY1		ZNF691
IVD		ALKBH1		IVD
ACTC1		POLE3		ACTC1
SLAIN2		SIAH2		SLAIN2
C17orf75		BAP1		C17orf75
NR2E1		BARX2		NR2E1
UNC80		CLDN4		UNC80
HPSE		DAZAP1		HPSE
TMEM64		FBXW8		TMEM64
TMCC2		MAFK		TMCC2
PTBP3		MAP1S		PTBP3
FOXK1		MTHFD1		FOXK1
CCDC178		NF2		CCDC178
ZC3H6		NR1H2		ZC3H6
GEN1		NTSR1		GEN1
UBE2L3		PKM		UBE2L3
NCK1		TRAF7		NCK1
HIPK2		TRIM28		HIPK2
PPP1R15B		AURKA		PPP1R15B
IL13RA1		BAK1		IL13RA1
C6orf222		CAB39		C6orf222
LCE1E		RDH11		LCE1E
ZBTB20		GPI		ZBTB20
SRSF10		SLC25A25		SRSF10
TNPO1		ZNF217		TNPO1
CNDP2		LRRC32		CNDP2
PTAFR		UBALD2		PTAFR
MVB12B		MTRNR2L11		MVB12B
CECR2		PHB2		CECR2
ABRAXAS2		TNPO2		ABRAXAS2
DMRTA1		WIPF2		DMRTA1
PTPN11		CELF4		PTPN11
FLVCR1		IGDCC3		FLVCR1
CASP10		ACTC1		CASP10
ZNF559		CYP4V2		ZNF559
KLHL18		FAM241A		KLHL18
MPHOSPH9		SPTLC2		MPHOSPH9
CYP4A22		DPY19L3		CYP4A22
TTPAL		BCAS3		TTPAL
CCDC62		OCLN		CCDC62
KDM6A		SLC30A4		KDM6A
RAP2A				RAP2A
CDK6				CDK6
SCN4A				SCN4A
SBNO2				SBNO2
B3GALT1				B3GALT1
RAB11FIP1				RAB11FIP1
RBBP4				RBBP4
MED14				MED14
KCTD15				KCTD15
BAG1				BAG1
RRP7A				RRP7A
LCN10				LCN10
SSR1				SSR1
ZC3H12C				ZC3H12C
DNASE2				DNASE2
PARP14				PARP14
POLR3G				POLR3G
RAPH1				RAPH1
KIAA0408				KIAA0408
SRSF8				SRSF8
FANCF				FANCF
SH3TC2				SH3TC2
LDB3				LDB3
FAHD1				FAHD1
TCTA				TCTA
CCNJ				CCNJ
PLTP				PLTP
PPM1K				PPM1K
LOC100506422				LOC100506422
LONRF2				LONRF2
NAA15				NAA15
CCNG2				CCNG2
MAP3K11				MAP3K11
SNIP1				SNIP1
IRF1				IRF1
ZNF614				ZNF614
TANC2				TANC2
DSTYK				DSTYK
UBE2G2				UBE2G2
IGF2				IGF2
POP1				POP1
RIMKLB				RIMKLB
HMGA2-AS1				HMGA2-AS1
ALDH1A2				ALDH1A2
DDHD1				DDHD1
TSR2				TSR2
DIO2				DIO2
TMED7				TMED7
GATD1				GATD1
CCDC121				CCDC121
RBSN				RBSN
RAB3B				RAB3B
ADNP2				ADNP2
DUSP3				DUSP3
MR1				MR1
CALHM4				CALHM4
SLFN13				SLFN13
COLEC11				COLEC11
TMEM59				TMEM59
GAB2				GAB2
ZNF491				ZNF491
ANKH				ANKH
FASTKD1				FASTKD1
MLXIP				MLXIP
PRR11				PRR11
CLCN4				CLCN4
SOGA3				SOGA3
WASF3				WASF3
KLF13				KLF13
SKA2				SKA2
URB1				URB1
TNFRSF9				TNFRSF9
ERMP1				ERMP1
FGF5				FGF5
TAF8				TAF8
DOT1L				DOT1L
ZNF609				ZNF609
LHFPL3				LHFPL3
ARHGAP29				ARHGAP29
RPS6KA6				RPS6KA6
PAK3				PAK3
TEX38				TEX38
MRPL57				MRPL57
SLC4A9				SLC4A9
TAB3				TAB3
RXFP1				RXFP1
ZNF48				ZNF48
AGPS				AGPS
SLC45A2				SLC45A2
MEIOC				MEIOC
RNF20				RNF20
ZNF426				ZNF426
ZDHHC3				ZDHHC3
GAB1				GAB1
HES2				HES2
NSD2				NSD2
ZC3H13				ZC3H13
IPPK				IPPK
TCIM				TCIM
TENM1				TENM1
DISC1				DISC1
EPB41L5				EPB41L5
CDC42SE1				CDC42SE1
FKTN				FKTN
CD84				CD84
RAB35				RAB35
SLITRK2				SLITRK2
FAM122B				FAM122B
NRIP1				NRIP1
ACVR2A				ACVR2A
FXN				FXN
DBT				DBT
CHD1				CHD1
SMAP1				SMAP1
AJUBA				AJUBA
RPS6KB1				RPS6KB1
DYRK1A				DYRK1A
SLCO2B1				SLCO2B1
CENPU				CENPU
CYLD				CYLD
LRRC6				LRRC6
PTPRO				PTPRO
FSHR				FSHR
LBR				LBR
ZMAT3				ZMAT3
PTGFR				PTGFR
SYT14				SYT14
TRNP1				TRNP1
ADGRG6				ADGRG6
KIRREL1				KIRREL1
TAB2				TAB2
KY				KY
ASXL3				ASXL3
FAIM				FAIM
SEMA5A				SEMA5A
ADCY7				ADCY7
SPN				SPN
AMER1				AMER1
TFDP1				TFDP1
HERC1				HERC1
ITGA6				ITGA6
UST				UST
				TMED7-TICAM2
				IMPG1
				SDAD1
				FAM179B
				TSPAN17
				PAG1
				KIAA1429
				HNRNPA1
				MED19
				ARL10
				MROH8
				IRG1
				RIMS4
				DCX
				SGCZ
				CHIT1
				NEUROD1
				PTPRT
				ALS2
				HDDC2
				ATG12
				DACT1
				PAPD5
				PHF7
				DKFZP779J2370
				VAT1L
				RBMS1
				UCK1
				PER2
				CDC20B
				SAMD1
				SCAMP2
				FOXG1
				GRSF1
				RIT1
				KCND1
				IPO9
				KIAA1875
				RNF144B
				C11orf44
				PIWIL2
				BCL2L2
				LENG9
				ZDHHC9
				ZNF514
				CRLF3
				SOX7
				ADD2
				GSTM4
				PRIM2
				SFT2D3
				KPNA6
				UBQLN4
				LAS1L
				ST5
				TFCP2L1
				ALPK3
				CTDP1
				RAB15
				WDR37
				NSFL1C
				NFRKB
				PAPOLG
				PAX8
				CALN1
				SIX5
				YY1
				PITPNA
				CADM4
				COQ10B
				FCRLB
				DCAF12
				CUEDC1
				FKBP5
				PDIK1L
				FBXL20
				PHF15
				WBP2
				VAT1
				NUP155
				MEF2D
				RTN2
				DDI2
				SLC30A8
				FOSL2
				DCBLD2
				SYT12
				SOBP
				IGF1
				DSCAM
				ANKRD52
				AAK1
				FRMPD4
				PDE1B
				AP1AR
				ZNF335
				KIF26B
				RASGRF1
				TLR8
				SHANK3
				C1orf21
				MARCHF6
				IL1RAPL1
				SCN5A
				CDC42BPA
				MKL2
				PDPK1
				AGO1
				GNAT1
				CSNK1G1
				FAHD2A
				SAMD8
				DUSP8
				CBL
				TOLLIP
				BMP8B
				MOCS1
				AP4B1
				TRABD2B
				NUFIP2
				BMP8A
				NOVA2
				CBX5
				MNAT1
				ZNF507
				FAM83F
				FANCA
				TBX6
				SAR1A
				NFKBIA
				UMPS
				XPO5
				KSR1
				SLC2A3
				LNPEP
				SARM1
				MAP2K6
				GFPT1
				MED12L
				MAPK1IP1L
				TMCO1
				SLC2A14
				PSD3
				NXPE3
				PTRH2
				FZD5
				PTCHD1
				WWC2
				C15orf61
				PEX2
				TCF23
				ACP6
				ZNF652
				C1orf210
				ATG2A
				VEGFA
				NPNT
				GALNT7
				MYC
				MSC
				CYP19A1
				VPS37B
				DDX39A
				C3orf38
				GMEB2
				DCLRE1B
				LAMP1
				CMTM6
				ZBTB14
				IGF2BP1
				SREBF1
				TRAF1
				B4GALNT3
				KLF10
				ZNF100
				EEF1B2
				USMG5
				ALDOB
				TRAFD1
				BRWD3
				RBAK
				TMEM199
				DHX15
				TCP1
				SLC25A2
				KIAA1468
				ZNF239
				NDE1
				ID2
				CASC3
				ZNF473
				CPNE1
				ERRFI1
				TRA2B
				HIST1H3H
				TXNIP
				KDM5C
				ZNHIT3
				BPTF
				CPSF7
				EDARADD
				CHCHD4
				DCTN4
				KREMEN1
				GOLGA8B
				ENO1
				NDFIP1
				FNDC3B
				DYRK2
				HIC2
				MXD4
				UBA52
				HIST1H2BD
				CYB5R3
				PCCB
				ACTB
				KLF14
				TSEN2
				HSPA1B
				CPT2
				NLGN2
				MLX
				SOD1
				PNISR
				PHACTR2
				ASB16-AS1
				SEC31A
				PTMA
				ECH1
				STARD7
				ACSL4
				E2F5
				DVL1
				PSMA3
				EIF4H
				ACAP2
				OCRL
				MRPL37
				FOXC1
				TIGD1
				CSTF3
				FOXRED2
				NME4
				PTBP1
				SLC22A23
				OXSR1
				RTN3
				KLHL15
				HSP90AA1
				BYSL
				VPS13C
				BLOC1S3
				RPS7
				NOLC1
				YWHAZ
				MLF1
				STXBP1
				STXBP3
				WNK1
				FLNA
				FAM118A
				RABEP2
				RNPS1
				LDHA
				CEP164
				PPARGC1A
				SART3
				NT5DC3
				TALDO1
				SYDE2
				AKAP8L
				COX1
				SLC16A9
				HNRNPDL
				CHD2
				ETNK1
				AARS2
				UBR4
				ARC
				BRAF
				TESMIN
				C1QBP
				BRIP1
				TCAF1
				SDF4
				EIF3D
				MYO1B
				IGSF3
				CACTIN
				GDE1
				CHTF18
				IMPDH2
				ZNF485
				TPR
				ING3
				PRMT1
				DNAJC14
				CYB561A3
				MOGS
				BAG6
				ACTN4
				RAP2B
				EIF4A1
				ZNF646
				SET
				IQSEC1
				KXD1
				POLR2F
				CMTR2
				PTOV1
				PSMD3
				FYCO1
				DDX17
				KDM8
				ANO4
				NODAL
				VIM
				PIGO
				MTRNR2L1
				ENTPD4
				NDRG1
				P2RX7
				SMYD1
				POFUT1
				ASTN1
				FPR2
				IHH
				CLCN6
				VAV3
				MRI1
				TMEM91
				SERPINH1
				PLXND1
				PLD5
				LCLAT1
				BBC3
				UBBP4
				IGF2BP3
				KCNJ6
				TRIM25
				GRK6
				SYNGR1
				UBA5
				TLN2
				LRIG2
				TOMM5
				PRDX3
				MTRNR2L4
				CSTF1
				PRRX1
				MTRNR2L7
				SSTR2
				CLEC4E
				YOD1
				TXNL1
				PRKD2
				SPA17
				C10orf105
				B3GALT5
				AGTR2
				ARGFX
				MRM3
				CCDC140
				TXK
				FHDC1
				HAUS3
				TRIM71
				NLN
				LEFTY1
				DSN1
				SRSF9
				G3BP1
				PLIN5
				AKT1
				LAMTOR3
				ANG
				F2
				PPP1R1A
				SPATA5
				RAP1B
				PHLPP2
				ENPP4
				YTHDF1
				WTAP
				CACNG8
				DNAJC10
				PAPLN
				PYGB
				RPL18A
				DMRT2
				RAD54L2
				MYBPC1
				KLK2
				GP2
				MICALL1
				RPS6
				BORCS5
				NOA1
				CCDC158
				SORD
				FUT11
				FAM46C
				GOSR2
				RUSC2
				METTL27
				ZBTB43
				TSPYL1
				POU2F3
				BDP1
				ZCCHC8
				NXPE2
				ZNF517
				IL23R
				C2orf72
				ALDOA
				NXPE1
				HACD4
				ZNF37A
				NDUFV3
				USP1
				STK25
				IDE
				LGALS8
				GATAD1
				ZNF573
				HCAR1
				ITGAL
				CMBL
				PIGG
				ZNF430
				CWC25
				SLC4A1
				HSPE1-MOB4
				ZNF584
				ZNF43
				ZNF724
				ARIH2OS
				LRRC27
				DLEU1
				SLC28A1
				ZNF576
				SWSAP1
				MOB4
				ZNF207
				TMEM132B
				TIAL1
				PLSCR1
				MANEAL
				DDX19B
				ATCAY
				RAD51
				CCR4
				UGT8
				PIK3C2A
				OPA3
				TTC31
				YPEL1
				TIMM8A
				CLUAP1
				CYB5D1
				SELPLG
				MEAF6
				FAM9B
				CHST6
				ZNF431
				ZNF439
				TNFRSF13C
				KCNN1
				ZBTB8B
				TAOK1
				RNF11
				AGO3
				ADO
				ZNF785
				STARD5
				SLC1A5
				SLC15A2
				TRAPPC2
				ERVMER34-1
				ICA1L
				ZNF321P
				ADK
				POLR3A
				MGST3
				PIGP
				MUC4
				ZNF621
				NCR3LG1
				CYP2U1
				WDR5B
				RGS5
				TRMT10C
				MYOZ3
				WDR92
				FGF19
				MARVELD1
				KCNMB1
				PSMC1
				ACTR2
				TERF2
				UFM1
				YIPF4
				APOH
				ZNF699
				TMOD3
				TMEM181
				TIMM10
				THBS2
				TGFB2
				SMURF2
				SGK3
				RANBP2
				PRKAR2A
				PHAX
				PCBD2
				PALM2-AKAP2
				ONECUT1
				NDST1
				MYRF
				ITPRIPL2
				HSPA4L
				RIPOR2
				DHTKD1
				CENPBD1
				C8orf44-SGK3
				AREL1
				AKAP2
				ATM
				PRPSAP1
				LACTB
				MEI1
				SPIRE2
				ORAI2
				ANKRD62
				CYB5A
				PAICS
				ELK1
				ZFP14
				TIAF1
				SH3D19
				SBNO1
				PAOX
				OTOG
				OSTF1
				MYO18A
				GTPBP10
				EXOSC2
				ZNF101
				GAN
				STOML1
				MELK
				LRPAP1
				FBXL2
				RPP14
				CHCHD5
				EMP2
				DCUN1D2
				KIF1C
				NPHP1
				CYTIP
				ABL2
				MTRNR2L5
				RABGAP1L
				C20orf144
				WISP3
				GBP4
				SLC35F6
				KIR3DX1
				C9orf3
				RTL10
				RRAD
				WNT7B
				DEGS1
				CYCS
				KCNN3
				NUP62
				SLC35E3
				TIRAP
				GINM1
				TRIM72
				HIF1AN
				NUBPL
				RPL37
				SLC35F5
				FAM126B
				TIMM50
				PARP2
				NWD1
				SEC24D
				IRGQ
				LAIR1
				SNX2
				NPHS1
				TTC4
				KLHDC8A
				S1PR3
				HFE
				ZNF708
				ZNF34
				VMAC
				MFSD11
				ZNF786
				C15orf40
				ARPC2
				PDLIM3
				TM4SF5
				TRIM65
				HAUS2
				MRPS10
				ZNF519
				EIF2A
				FBLIM1
				XIAP
				ANKRD36
				CDK4
				TRIP11
				SRCAP
				HRH4
				PDE6A
				XPOT
				MYADM
				FFAR4
				MAN2A2
				LRRD1
				POLM
				ISG20L2
				TIMM29
				HILPDA
				MMAB
				RPL24
				TLR6
				APOBEC3A
				MCTS1
				RUNDC1
				CD96
				CCDC30
				ZNF554
				WDR12
				TMEM120B
				P4HB
				PTPDC1
				NAA30
				LARS
				OSCAR
				LGSN
				ACACA
				BACE2
				WDR91
				TRAT1
				COX6B1
				SSR2
				RFWD3
				KLHL7
				ABHD18
				ZSCAN2
				F2R
				HAS2
				LIAS
				SEPT4
				GPSM2
				QRFPR
				ZNF669
				PPARGC1B
				ZBTB34
				FSTL3
				GTF2H5
				ZNF154
				DCP2
				DHODH
				LCE1A
				DCTPP1
				LSM10
				CLMN
				ITPKB
				STX6
				SLC39A11
				C19orf47
				UEVLD
				STUM
				C17orf102
				WDR33
				SIGLEC8
				LMTK2
				NCKAP1L
				MAPK8IP3
				HIPK3
				GLI3
				RUNX1
				LMNB2
				ALKBH1
				POLE3
				SIAH2
				BAP1
				BARX2
				CLDN4
				DAZAP1
				FBXW8
				MAFK
				MAP1S
				MTHFD1
				NF2
				NR1H2
				NTSR1
				PKM
				TRAF7
				TRIM28
				AURKA
				BAK1
				CAB39
				RDH11
				GPI
				SLC25A25
				ZNF217
				LRRC32
				UBALD2
				MTRNR2L11
				PHB2
				TNPO2
				WIPF2
				CELF4
				IGDCC3
				CYP4V2
				FAM241A
				SPTLC2
				DPY19L3
				BCAS3
				OCLN
				SLC30A4
				APLN
				PEX5
				ESRRG
				COAS2
				PYM
				FLJ12505
				CDC25A
				BTEB1
				C7orf11
				NF1
				FLJ33814
				YBX2
				LOXL3
				ITSN2
				LOC115509
				SRGAP3
				SLC7A1
				RANBP9
				C18orf34
				RAB11FIP4
				PTPN4
				REPS1
				PPIA
				ZWINT
				LRP12
				DDEF1
				NCOR1
				PVRL2
				KLHDC3
				MGC3123
				KIAA0296
				KIAA0773
				C10orf46
				EFG1
				MDS010
				TPD52L2
				GPR23
				MGC29814
				CRB3
				GDF6
				MMP14
				TSGA14
				C14orf31
				DSTN
				MAPK10
				FBXL10
				EYA3
				CRB1
				SON
				PRR3
				MYOG
				KCNMB2
				HSPC132
				HT014
				KIAA1598
				NEUROG2
				ABR
				ARFGEF1
				OTP
				SMAP-1
				DTNA
				SH3GL2
				MLR2
				DTX1
				CHES1
				RFP2
				MGC15606
				PCANAP6
				FBXO33
				MITF
				WHSC1
				CBX1
				STS-1
				GPR51
				GPRC5B
				KIAA1212
				FLJ11011
				SLC11A2
				PLXNA1
				NRP1
				RNF144
				DOCK3
				SIAT8D
				SORT1
				GlcNAc
