# Supplementary material for: miR-378 associated with proliferation, migration and apoptosis properties in A549 cells and targeted NPNT in COPD
Source: PeerJ. 2022 Sep 15;10:e14062. doi: 10.7717/peerj.14062 (PMC9482771; doi:10.7717/peerj.14062)
Supplement: Supplemental Information 2 [file peerj-10-14062-s002.xlsx]

## Sheet: GO enrichment analysis
Category	Term	Count	%	P Value	FDR
GOTERM_BP_DIRECT	GO:0006351 transcription, DNA-templated	212	13.5637	1.13963e-05	0.021442
GOTERM_BP_DIRECT	GO:0018107 peptidyl-threonine phosphorylation	13	0.831734	3.20993e-05	0.0603834
GOTERM_BP_DIRECT	GO:0048015 phosphatidylinositol-mediated signaling	23	1.47153	4.10144e-05	0.0771478
GOTERM_BP_DIRECT	GO:0045944 positive regulation of transcription from RNA polymerase II promoter	116	7.42163	5.20527e-05	0.0979012
GOTERM_BP_DIRECT	GO:0006355 regulation of transcription, DNA-templated	163	10.4287	0.000146246	0.27483
GOTERM_BP_DIRECT	GO:0046777 protein autophosphorylation	30	1.91939	0.000152934	0.287381
GOTERM_BP_DIRECT	GO:0018105 peptidyl-serine phosphorylation	24	1.53551	0.000192691	0.361961
GOTERM_BP_DIRECT	GO:0006468 protein phosphorylation	59	3.77479	0.000534259	1.00054
GOTERM_BP_DIRECT	GO:0014068 positive regulation of phosphatidylinositol 3-kinase signaling	15	0.959693	0.000670137	1.25348
GOTERM_BP_DIRECT	GO:0050821 protein stabilization	24	1.53551	0.000675506	1.26347
GOTERM_BP_DIRECT	GO:0030334 regulation of cell migration	16	1.02367	0.00085726	1.60083
GOTERM_BP_DIRECT	GO:0048025 negative regulation of mRNA splicing, via spliceosome	8	0.511836	0.00102648	1.91395
GOTERM_BP_DIRECT	GO:0051642 centrosome localization	7	0.447857	0.00117744	2.19248
GOTERM_BP_DIRECT	GO:0048842 positive regulation of axon extension involved in axon guidance	5	0.319898	0.00129108	2.40166
GOTERM_BP_DIRECT	GO:0000226 microtubule cytoskeleton organization	15	0.959693	0.00166567	3.08818
GOTERM_BP_DIRECT	GO:0010629 negative regulation of gene expression	23	1.47153	0.00175278	3.24718
GOTERM_BP_DIRECT	GO:0048010 vascular endothelial growth factor receptor signaling pathway	15	0.959693	0.00191467	3.54201
GOTERM_BP_DIRECT	GO:0043066 negative regulation of apoptotic process	56	3.58285	0.00233964	4.31189
GOTERM_BP_DIRECT	GO:0023014 signal transduction by protein phosphorylation	11	0.703775	0.00251108	4.62082
GOTERM_CC_DIRECT	GO:0005654~nucleoplasm	319	20.4095	4.13502e-12	6.24063e-09
GOTERM_CC_DIRECT	GO:0005634~nucleus	544	34.8049	1.0845e-10	1.63674e-07
GOTERM_CC_DIRECT	GO:0005737~cytoplasm	504	32.2457	3.18085e-07	0.000480057
GOTERM_CC_DIRECT	GO:0005829~cytosol	339	21.6891	4.10793e-07	0.000619971
GOTERM_CC_DIRECT	GO:0016020~membrane	227	14.5234	3.2229e-05	0.0486294
GOTERM_CC_DIRECT	GO:0048471~perinuclear region of cytoplasm	78	4.9904	7.9388e-05	0.119746
GOTERM_MF_DIRECT	GO:0005515~protein binding	834	53.3589	2.3077e-11	3.76722e-08
GOTERM_MF_DIRECT	GO:0046872~metal ion binding	221	14.1395	1.22243e-05	0.0199539
GOTERM_MF_DIRECT	GO:0000978~RNA polymerase II core promoter proximal region sequence-specific DNA binding	54	3.45489	1.2236e-05	0.0199729
GOTERM_MF_DIRECT	GO:0003677~DNA binding	178	11.3884	0.000140043	0.22837
GOTERM_MF_DIRECT	GO:0001077~transcriptional activator activity, RNA polymerase II core promoter proximal region sequence-specific binding	37	2.36724	0.000188652	0.307522
GOTERM_MF_DIRECT	GO:0005524~ATP binding	160	10.2367	0.000233994	0.381301
GOTERM_MF_DIRECT	GO:0003700~transcription factor activity, sequence-specific DNA binding	109	6.97377	0.00034432	0.560607
GOTERM_MF_DIRECT	GO:0001105~RNA polymerase II transcription coactivator activity	11	0.703775	0.000565934	0.919869
GOTERM_MF_DIRECT	GO:0008134~transcription factor binding	40	2.55918	0.000901707	1.46187
GOTERM_MF_DIRECT	GO:0004715~non-membrane spanning protein tyrosine kinase activity	12	0.767754	0.00094011	1.52368
GOTERM_MF_DIRECT	GO:0044822~poly(A) RNA binding	121	7.74152	0.00133285	2.15373
GOTERM_MF_DIRECT	GO:0042826~histone deacetylase binding	19	1.21561	0.00140502	2.26912
GOTERM_MF_DIRECT	GO:0043565~sequence-specific DNA binding	63	4.03071	0.00142272	2.29738
GOTERM_MF_DIRECT	GO:0031625~ubiquitin protein ligase binding	39	2.4952	0.00203943	3.27776
GOTERM_MF_DIRECT	GO:0003714~transcription corepressor activity	30	1.91939	0.00214092	3.43821
GOTERM_MF_DIRECT	GO:0051015~actin filament binding	22	1.40755	0.00228323	3.66278
GOTERM_MF_DIRECT	GO:0046983~protein dimerization activity	24	1.53551	0.00237747	3.81122
GOTERM_MF_DIRECT	GO:0004713~protein tyrosine kinase activity	22	1.40755	0.00250819	4.01676
