# Supplementary material for: miR-378 associated with proliferation, migration and apoptosis properties in A549 cells and targeted NPNT in COPD
Source: PeerJ. 2022 Sep 15;10:e14062. doi: 10.7717/peerj.14062 (PMC9482771; doi:10.7717/peerj.14062)
Supplement: Supplemental Information 3 [file peerj-10-14062-s003.xlsx]

## Sheet: data analysis
CCK8 OD450 value, OD450/fold
	Time(day)	NC			UP
OD450	1	0.2054	0.2053	0.2199	0.2157	0.2017	0.2093
	2	0.2785	0.2841	0.2746	0.3	0.3217	0.3072
	3	0.3431	0.3631	0.3561	0.47	0.4431	0.4403
	4	0.5902	0.5898	0.6019	0.8044	0.808	0.8261
	5	0.9711	0.9854	0.9449	1.2987	1.3179	1.3098
	Time(day)	NC			UP
OD450/fold	1	0.977165	0.976689	1.04615	1.03255	0.965534	1.00191
	2	1.32493	1.35157	1.30637	1.43609	1.53997	1.47056
	3	1.63226	1.7274	1.6941	2.24988	2.12111	2.10771
	4	2.8078	2.8059	2.86346	3.85065	3.86788	3.95452
	5	4.61989	4.68792	4.49524	6.21685	6.30876	6.26999
CCK8 OD450 value, OD450/fold, MEAN+/-SD.
table1	time(day)	NC	UP
AVERAGE	1	0.2102	0.2089
	2	0.279067	0.309633
	3	0.3541	0.451133
	4	0.593967	0.812833
	5	0.967133	1.3088
STDEV	1	0.0084006	0.00700857
	2	0.00477528	0.0110527
	3	0.0101489	0.0163989
	4	0.00687337	0.0116294
	5	0.0205393	0.00963897
table2	time(day)	NC	UP
AVERAGE	1	1	1
	2	1.32762	1.48221
	3	1.68459	2.15957
	4	2.82572	3.89102
	5	4.60101	6.2652
STDEV	1	0.0399648	0.0335499
	2	0.0227178	0.0529093
	3	0.048282	0.0785011
	4	0.0326992	0.0556697
	5	0.0977133	0.0461416
day4 CCK8 , T-Test ：
pair t-test				p value
NC vs UP				8.92115e-06
day5 CCK8, T-Test ：
pair t-test				p value
NC vs UP				1.17409e-05
