# Supplementary material for: miR-378 associated with proliferation, migration and apoptosis properties in A549 cells and targeted NPNT in COPD
Source: PeerJ. 2022 Sep 15;10:e14062. doi: 10.7717/peerj.14062 (PMC9482771; doi:10.7717/peerj.14062)
Supplement: Supplemental Information 8 [file peerj-10-14062-s008.xlsx]

## Sheet: data of PCR
1、Curve
扩增曲线图									孔板图
2、data
	Include	Color	Pos	Name	Cp	Concentration	Standard	Status		Include	Color	Pos	Name	Tm1	Tm2	Status
	TRUE	255	N10	1	12.55		0			TRUE	255	N10	1	81.97
	TRUE	255	N11	1	12.13		0			TRUE	255	N11	1	81.95
	TRUE	255	N12	1	12.26		0			TRUE	255	N12	1	81.98
	TRUE	255	O10	2	35		0			TRUE	255	O10	2	83.8
	TRUE	255	O11	2	35		0			TRUE	255	O11	2	83.67
	TRUE	255	O12	2	35		0			TRUE	255	O12	2	84.03
	TRUE	255	P10	3	28.53		0			TRUE	255	P10	3	83
	TRUE	255	P11	3	28.98		0			TRUE	255	P11	3	83.01
	TRUE	255	P12	3	28.88		0			TRUE	255	P12	3	83.05
3、analysis
		Gene	U6	target gene	∆Ct	replicate	replicate
		hsa-miR-378a-5p	12.55	35	22.45	0.42	0
			12.13	35	22.87
			12.26	35	22.74
		hsa-miR-378a-3p	12.55	28.53	15.98	0.42	0.45
			12.13	28.98	16.85
			12.26	28.88	16.62
4、melting curve
										U6
									孔板图
										hsa-miR-378a-5p
GENE溶解曲线图									孔板图
										hsa-miR-378a-3p
GENE溶解曲线图									孔板图
